# Supplementary material for: Growth of Neogene Andes linked to changes in plate convergence using high-resolution kinematic models
Source: Nat Commun. 2022 Mar 15;13:1339. doi: 10.1038/s41467-022-29055-4 (PMC8924272; doi:10.1038/s41467-022-29055-4)
Supplement: Supplementary file 4 — Dataset 1 [file 41467_2022_29055_MOESM4_ESM.txt]

   7.8100000e-01   7.3968943e+01  -5.2433642e+01   6.3745042e-01   1.4615486e-07   8.2119234e-08   1.2330723e-07   4.3941739e-07   1.5791141e-07   2.8068122e-07
   1.7780000e+00   7.4144186e+01  -5.1957727e+01   1.4712049e+00   4.5730758e-07   6.2242058e-07   4.0514139e-07   2.1014105e-06   9.3638087e-07   7.1267219e-07
   2.5810000e+00   7.4418382e+01  -5.1639544e+01   2.1593197e+00   8.7501638e-07   1.3431787e-06   7.8972241e-07   4.3950666e-06   2.0137856e-06   1.3539351e-06
   3.5960000e+00   7.5055434e+01  -5.1212002e+01   3.0405150e+00   1.6156582e-06   2.6012223e-06   1.4621125e-06   8.5301249e-06   3.9430952e-06   2.4853909e-06
   4.1870000e+00   7.5373789e+01  -5.0929456e+01   3.5462843e+00   2.1293806e-06   3.5143114e-06   1.9505421e-06   1.1542213e-05   5.3726261e-06   3.2899614e-06
   5.2350000e+00   7.6152286e+01  -5.0372896e+01   4.4356435e+00   3.1410671e-06   5.4196636e-06   2.9817460e-06   1.8049175e-05   8.4667436e-06   4.9925826e-06
   6.0330000e+00   7.6744196e+01  -4.9979748e+01   5.1175536e+00   4.1606216e-06   6.8979288e-06   3.9513043e-06   2.4413449e-05   1.1184254e-05   6.6121838e-06
   6.7330000e+00   7.7322476e+01  -4.9692272e+01   5.7316292e+00   5.1975902e-06   8.3669007e-06   4.9079550e-06   3.0667010e-05   1.3870900e-05   8.2008436e-06
   7.5280000e+00   7.8018080e+01  -5.2296592e+01   6.5457173e+00   3.0974240e-06   3.9645229e-06   2.6464225e-06   1.6827383e-05   7.1320232e-06   4.6037079e-06
   8.1080000e+00   7.8390195e+01  -5.3769825e+01   7.1545859e+00   3.1039434e-06   3.3241385e-06   2.5231122e-06   1.6371169e-05   6.6263901e-06   4.5391277e-06
   9.1050000e+00   7.8780998e+01  -5.5530581e+01   8.2430754e+00   4.5516456e-06   5.3011251e-06   3.8340098e-06   2.5099025e-05   1.0618773e-05   6.9464036e-06
   9.7860000e+00   7.8934790e+01  -5.6216310e+01   9.0712973e+00   3.7850236e-06   1.4291183e-06   2.4628600e-06   1.6384920e-05   5.1727423e-06   4.5962713e-06
   1.1056000e+01   7.9279565e+01  -5.7081961e+01   1.0639675e+01   5.3558887e-06   2.9709835e-06   3.4517012e-06   2.3279235e-05   8.1233343e-06   6.3001859e-06
   1.2474000e+01   7.9362389e+01  -5.8524649e+01   1.1880281e+01   3.9880032e-06   2.4238099e-07   1.7347229e-06   1.0988480e-05   2.7127655e-06   3.4696604e-06
   1.3739000e+01   7.7560057e+01  -5.9968476e+01   1.3261164e+01   4.0323686e-06   1.1063727e-06   1.7202733e-06   1.1183721e-05   3.3906445e-06   3.6170046e-06
   1.4609000e+01   7.5212091e+01  -6.1055086e+01   1.4392966e+01   5.9057333e-06   3.5487264e-06   3.3319519e-06   2.0041204e-05   7.4179770e-06   6.0972458e-06
   1.5974000e+01   7.5965559e+01  -6.0799782e+01   1.6170861e+01   8.5626351e-06   4.5067883e-06   4.9161496e-06   2.7780436e-05   1.0243035e-05   8.7701052e-06
   1.7235000e+01   7.8401238e+01  -5.9875948e+01   1.7883265e+01   7.9947774e-06   2.8794025e-06   4.0592189e-06   2.2556000e-05   7.7436344e-06   7.7891501e-06
   1.8056000e+01   7.9892211e+01  -5.9360241e+01   1.9015951e+01   9.5868732e-06   8.6117203e-07   4.4761457e-06   2.1809161e-05   6.1904062e-06   8.3729629e-06
   1.8748000e+01   8.1182387e+01  -5.8956832e+01   1.9939534e+01   9.6925159e-06   3.3745810e-07   4.3067737e-06   2.1336674e-05   5.8959401e-06   8.5713001e-06
   1.9722000e+01   8.3107807e+01  -5.8422098e+01   2.1171678e+01   9.8032215e-06  -1.3126715e-08   4.0474971e-06   2.2106099e-05   6.3415556e-06   9.2422997e-06
   2.0709000e+01   8.4560311e+01  -5.7957258e+01   2.2555333e+01   8.1018356e-06   2.5575189e-07   4.0067010e-06   2.3988409e-05   8.5684311e-06   9.2826730e-06
   2.1767000e+01   8.5962770e+01  -5.7571767e+01   2.4043479e+01   7.4124192e-06   1.3548173e-06   3.6767226e-06   2.8365795e-05   1.1384907e-05   1.0802742e-05
   2.3962000e+01   8.8056061e+01  -5.7130551e+01   2.7185896e+01   8.6800115e-06   2.3962658e-06   5.6547546e-06   4.5414916e-05   2.0029880e-05   1.5909862e-05
   2.4474000e+01   8.7044053e+01  -5.8033695e+01   2.7611840e+01   7.8985681e-06   1.6718303e-06   4.4560886e-06   3.4972658e-05   1.4733653e-05   1.2871087e-05
   2.5099000e+01   8.5717378e+01  -5.9098459e+01   2.8136974e+01   1.2729502e-05  -2.4132868e-06   7.2670673e-06   2.6558252e-05   8.2564850e-06   1.1853339e-05
   2.5987000e+01   8.3773332e+01  -6.0514383e+01   2.8900711e+01   1.7358893e-05  -4.7212321e-06   9.3840443e-06   1.8936331e-05   2.4575289e-06   1.1356282e-05
   2.6420000e+01   8.2768156e+01  -6.1167311e+01   2.9273698e+01   1.9173453e-05  -5.5856669e-06   1.0817968e-05   1.7267244e-05   1.1559227e-06   1.1156471e-05
   2.7439000e+01   8.0258849e+01  -6.2571023e+01   3.0132169e+01   2.5653913e-05  -6.1054814e-06   1.4559192e-05   1.9600707e-05   3.7967553e-07   1.4078111e-05
   2.7859000e+01   7.9129690e+01  -6.3093429e+01   3.0472677e+01   2.6516629e-05  -5.4391715e-06   1.5871062e-05   2.2423896e-05   2.0874747e-06   1.4613070e-05
