# Supplementary material for: Growth of Neogene Andes linked to changes in plate convergence using high-resolution kinematic models
Source: Nat Commun. 2022 Mar 15;13:1339. doi: 10.1038/s41467-022-29055-4 (PMC8924272; doi:10.1038/s41467-022-29055-4)
Supplement: Supplementary file 5 — Dataset 2 [file 41467_2022_29055_MOESM5_ESM.txt]

   0.0000000e+00   7.8100000e-01  -1.0603106e+02   5.2433642e+01   8.1619772e-01   2.3961346e-07   1.3463030e-07   2.0215593e-07   7.2040244e-07   2.5888772e-07   4.6016257e-07
   7.8100000e-01   1.7780000e+00  -1.0573187e+02   5.1592698e+01   8.3630397e-01   2.9103221e-07   9.1930796e-08   2.1751334e-07   7.8937418e-07   2.3235590e-07   5.2356640e-07
   1.7780000e+00   2.5810000e+00  -1.0502874e+02   5.0950663e+01   8.5704320e-01   4.9034586e-07  -5.3941202e-08   2.6515169e-07   1.0647734e-06   1.4698905e-07   8.6375478e-07
   2.5810000e+00   3.5960000e+00  -1.0347808e+02   5.0125881e+01   8.6855214e-01   4.6095406e-07  -4.5103126e-08   1.9764444e-07   1.1191373e-06   1.5633605e-07   7.4885953e-07
   3.5960000e+00   4.1870000e+00  -1.0287488e+02   4.9179670e+01   8.5644174e-01   1.5049145e-06  -7.4009315e-07   3.5150180e-07   2.5581542e-06  -3.2215515e-07   2.1207930e-06
   4.1870000e+00   5.2350000e+00  -1.0105694e+02   4.8037894e+01   8.5004306e-01   6.1831412e-07  -2.2658163e-07   1.7980512e-07   1.5330066e-06   6.7801547e-08   8.9519760e-07
   5.2350000e+00   6.0330000e+00  -9.9816680e+01   4.7257487e+01   8.5641153e-01   1.2035126e-06  -9.0654105e-07   2.8020535e-07   2.9654255e-06  -2.9332062e-07   1.5051733e-06
   6.0330000e+00   6.7330000e+00  -9.8320063e+01   4.7053128e+01   8.7954617e-01   2.3500873e-06  -2.5854372e-06   5.8354028e-07   6.5223998e-06  -1.1280451e-06   2.4613348e-06
   6.7330000e+00   7.5280000e+00  -9.0646131e+01   6.9332856e+01   1.0837507e+00   4.0964082e-06   2.4453980e-06   2.5123101e-06   1.4477029e-05   4.3977452e-06   4.3781037e-06
   7.5280000e+00   8.1080000e+00  -9.2498231e+01   6.8738768e+01   1.0936430e+00   4.8384090e-06   3.0878571e-06   2.2527708e-06   1.2738939e-05   4.3126513e-06   4.8539892e-06
   8.1080000e+00   9.1050000e+00  -9.5427991e+01   6.6662921e+01   1.1175043e+00   2.9676220e-06   5.7988251e-07   1.5227157e-06   9.8848563e-06   2.1545860e-06   2.9939291e-06
   9.1050000e+00   9.7860000e+00  -9.8012851e+01   6.2875985e+01   1.2257533e+00   7.2813928e-06  -2.0502860e-06   2.9425986e-06   2.0474289e-05   1.7100377e-06   6.2678581e-06
   9.7860000e+00   1.1056000e+01  -9.7408261e+01   6.1901655e+01   1.2407122e+00   4.4590585e-06   8.6175800e-07   2.4935712e-06   1.4657923e-05   3.4518657e-06   4.2055873e-06
   1.1056000e+01   1.2474000e+01  -9.5779032e+01   7.0494213e+01   8.9732118e-01   4.0132921e-06   6.6718840e-07   1.9072967e-06   1.0817383e-05   2.3652291e-06   3.2259990e-06
   1.2474000e+01   1.3739000e+01  -1.2322425e+02   7.1719562e+01   1.1310260e+00   3.2343404e-06  -8.4594216e-07   8.7109565e-07   5.7094101e-06   2.2015742e-07   2.3203554e-06
   1.3739000e+01   1.4609000e+01  -1.4262727e+02   7.1016943e+01   1.3728595e+00   6.7041689e-06   2.3780754e-06   1.8675893e-06   1.2765707e-05   3.4176629e-06   5.2754454e-06
   1.4609000e+01   1.5974000e+01  -9.9057499e+01   5.8233301e+01   1.3053770e+00   3.5366713e-06  -2.1418620e-06   6.2362266e-07   3.9912106e-06  -9.4034362e-07   2.2620572e-06
   1.5974000e+01   1.7235000e+01  -8.7317611e+01   4.8604438e+01   1.4038676e+00   5.4657380e-06  -3.3878466e-06   1.0354878e-06   5.1436446e-06  -1.7781188e-06   3.2471655e-06
   1.7235000e+01   1.8056000e+01  -8.4994145e+01   4.8411100e+01   1.4249689e+00   1.6179113e-05  -1.0470269e-05   3.1550608e-06   1.2786235e-05  -6.3166257e-06   8.6763844e-06
   1.8056000e+01   1.8748000e+01  -8.1831176e+01   4.7218893e+01   1.3873204e+00   2.7353784e-05  -1.7962311e-05   5.6156372e-06   2.0656261e-05  -1.1074704e-05   1.4022278e-05
   1.8748000e+01   1.9722000e+01  -7.7489123e+01   4.5313875e+01   1.3314959e+00   1.4808434e-05  -9.0459280e-06   2.8619115e-06   1.0757212e-05  -5.6513457e-06   7.6836218e-06
   1.9722000e+01   2.0709000e+01  -8.0909839e+01   4.7808941e+01   1.4434652e+00   1.1335789e-05  -8.1908013e-06   3.3075761e-06   8.8279967e-06  -3.9247998e-06   5.3205603e-06
   2.0709000e+01   2.1767000e+01  -7.9546793e+01   4.8596583e+01   1.4427403e+00   6.0404471e-06  -3.3228049e-06   9.1407639e-07   4.1978632e-06  -1.6123200e-06   3.5176225e-06
   2.1767000e+01   2.3962000e+01  -8.0120688e+01   5.1168150e+01   1.4523462e+00   2.5181755e-06  -1.2189682e-06   7.5926253e-07   2.2001833e-06  -4.5441844e-07   1.4269277e-06
   2.3962000e+01   2.4474000e+01   1.2801455e+02   6.9611593e+01   1.2813221e+00   1.3234728e-05  -4.9442900e-06   1.0036482e-06   8.9397402e-06  -2.0421480e-06   9.1079707e-06
   2.4474000e+01   2.5099000e+01   1.2872024e+02   6.8396049e+01   1.2897871e+00   2.0687267e-05  -1.1942446e-05   6.8663916e-06   1.4387999e-05  -5.2420344e-06   1.0132044e-05
   2.5099000e+01   2.5987000e+01   1.2899292e+02   6.8256848e+01   1.2847062e+00   2.9771394e-05  -1.9430181e-05   1.3265833e-05   2.0016005e-05  -9.1160071e-06   1.1756372e-05
   2.5987000e+01   2.6420000e+01   1.2946094e+02   6.7083011e+01   1.2799016e+00   1.4583628e-04  -1.0508073e-04   6.8457425e-05   8.5247567e-05  -5.2500552e-05   5.1398303e-05
   2.6420000e+01   2.7439000e+01   1.3079718e+02   6.5415680e+01   1.2498785e+00   3.4255071e-05  -2.1698568e-05   1.6260007e-05   2.0937891e-05  -1.0683403e-05   1.2945818e-05
   2.7439000e+01   2.7859000e+01   1.3279984e+02   6.2606921e+01   1.2213650e+00   2.2406323e-04  -1.5164595e-04   1.0958724e-04   1.1389574e-04  -7.9611590e-05   7.7654806e-05
