# Supplementary material for: Growth of Neogene Andes linked to changes in plate convergence using high-resolution kinematic models
Source: Nat Commun. 2022 Mar 15;13:1339. doi: 10.1038/s41467-022-29055-4 (PMC8924272; doi:10.1038/s41467-022-29055-4)
Supplement: Supplementary file 6 — Dataset 3 [file 41467_2022_29055_MOESM6_ESM.txt]

   7.8100000e-01   7.3961658e+01  -5.2433658e+01   6.3741674e-01   1.4599781e-07   8.2134379e-08   1.2318105e-07   4.3962059e-07   1.5831781e-07   2.8066438e-07
   1.7780000e+00   7.4145465e+01  -5.1958263e+01   1.4711992e+00   4.5844163e-07   6.2252003e-07   4.0539551e-07   2.1005679e-06   9.3617685e-07   7.1231500e-07
   2.5810000e+00   7.4417962e+01  -5.1640763e+01   2.1593200e+00   8.7492269e-07   1.3421179e-06   7.8920983e-07   4.3956891e-06   2.0150702e-06   1.3539737e-06
   3.5960000e+00   7.5054301e+01  -5.1213147e+01   3.0404742e+00   1.6148750e-06   2.5997291e-06   1.4611323e-06   8.5311100e-06   3.9425863e-06   2.4843961e-06
   4.1870000e+00   7.5373613e+01  -5.0930317e+01   3.5463402e+00   2.1297770e-06   3.5116177e-06   1.9511713e-06   1.1544004e-05   5.3723217e-06   3.2884540e-06
   5.2350000e+00   7.6150624e+01  -5.0373454e+01   4.4356827e+00   3.1396098e-06   5.4160300e-06   2.9803002e-06   1.8045347e-05   8.4669883e-06   4.9952502e-06
   6.0330000e+00   7.6746540e+01  -4.9979237e+01   5.1175486e+00   4.1621575e-06   6.8998760e-06   3.9508671e-06   2.4405688e-05   1.1185435e-05   6.6136777e-06
   6.7330000e+00   7.7323358e+01  -4.9692888e+01   5.7317342e+00   5.1980017e-06   8.3671682e-06   4.9118031e-06   3.0648689e-05   1.3875629e-05   8.2152574e-06
   7.5280000e+00   7.8015093e+01  -5.2297872e+01   6.5456792e+00   3.0901524e-06   3.9667896e-06   2.6434360e-06   1.6826969e-05   7.1276840e-06   4.6033919e-06
   8.1080000e+00   7.8384999e+01  -5.3771186e+01   7.1544911e+00   3.0963181e-06   3.3108143e-06   2.5150635e-06   1.6337134e-05   6.5965670e-06   4.5194943e-06
   9.1050000e+00   7.8776466e+01  -5.5531783e+01   8.2431603e+00   4.5425234e-06   5.2685992e-06   3.8160175e-06   2.4935418e-05   1.0552232e-05   6.9170396e-06
   9.7860000e+00   7.8931930e+01  -5.6218437e+01   9.0710595e+00   3.7718675e-06   1.4144599e-06   2.4510367e-06   1.6313132e-05   5.1345499e-06   4.5771532e-06
   1.1056000e+01   7.9278694e+01  -5.7085384e+01   1.0639677e+01   5.3539897e-06   2.9806378e-06   3.4534631e-06   2.3347132e-05   8.1483850e-06   6.3012279e-06
   1.2474000e+01   7.9314354e+01  -5.8563485e+01   1.1932030e+01   4.0825151e-06   2.8090712e-07   1.6941597e-06   1.1361574e-05   2.8249958e-06   4.6644122e-06
   1.3739000e+01   7.7486966e+01  -6.0020672e+01   1.3359417e+01   4.3916620e-06   1.1833700e-06   1.5610775e-06   1.2482865e-05   3.7932818e-06   7.9129607e-06
   1.4609000e+01   7.5134797e+01  -6.1108428e+01   1.4523599e+01   6.5536888e-06   3.6895031e-06   3.0393234e-06   2.2307100e-05   8.1556551e-06   1.3626493e-05
   1.5974000e+01   7.5859527e+01  -6.0867913e+01   1.6351368e+01   9.8128724e-06   4.7886901e-06   4.2724058e-06   3.2099954e-05   1.1626507e-05   2.3150554e-05
   1.7235000e+01   7.8249665e+01  -5.9965585e+01   1.8109101e+01   1.0024327e-05   3.2107767e-06   2.8578739e-06   2.9355943e-05   9.9144783e-06   3.0501858e-05
   1.8056000e+01   7.9713544e+01  -5.9462742e+01   1.9271157e+01   1.2204996e-05   1.2286885e-06   2.7570179e-06   3.0589555e-05   8.9478637e-06   3.7467578e-05
   1.8748000e+01   8.0975367e+01  -5.9070894e+01   2.0219038e+01   1.2866591e-05   7.9085390e-07   2.0613424e-06   3.1882981e-05   9.2625397e-06   4.3708608e-05
   1.9722000e+01   8.2861780e+01  -5.8553005e+01   2.1485475e+01   1.3880214e-05   4.7966380e-07   9.0159856e-07   3.5485450e-05   1.0624250e-05   5.3853040e-05
   2.0709000e+01   8.4277470e+01  -5.8102721e+01   2.2903030e+01   1.3219171e-05   7.6121474e-07  -2.8956914e-07   4.0634854e-05   1.3855981e-05   6.4572348e-05
   2.1767000e+01   8.5647430e+01  -5.7730605e+01   2.4427984e+01   1.3798444e-05   1.9152039e-06  -2.1225399e-06   4.8824990e-05   1.7909037e-05   7.8915558e-05
   2.3962000e+01   8.7679158e+01  -5.7308190e+01   2.7646279e+01   1.8259608e-05   2.9418009e-06  -4.2956783e-06   7.5147203e-05   2.9525802e-05   1.1452899e-04
   2.4474000e+01   8.6665177e+01  -5.8199954e+01   2.8092567e+01   1.8247907e-05   2.1387209e-06  -6.1991515e-06   6.7182316e-05   2.5226366e-05   1.1945766e-04
   2.5099000e+01   8.5337901e+01  -5.9250149e+01   2.8642723e+01   2.3988851e-05  -2.1125821e-06  -4.2937438e-06   6.2006232e-05   2.0013343e-05   1.2857802e-04
   2.5987000e+01   8.3397488e+01  -6.0645423e+01   2.9441843e+01   3.0018640e-05  -4.5602542e-06  -3.5089023e-06   5.9172947e-05   1.6217397e-05   1.4314571e-04
   2.6420000e+01   8.2393243e+01  -6.1288092e+01   2.9831293e+01   3.2549420e-05  -5.5721630e-06  -2.8845233e-06   6.0014107e-05   1.5996602e-05   1.5052876e-04
   2.7439000e+01   7.9958963e+01  -6.2920676e+01   3.0823725e+01   3.3865829e-05  -6.2499704e-06   6.3504167e-06   4.6022783e-05   9.5775804e-06   9.9731779e-05
   2.7859000e+01   7.8854227e+01  -6.3532581e+01   3.1220265e+01   3.3102174e-05  -5.6626111e-06   9.3887217e-06   4.3506662e-05   9.2506232e-06   8.2658273e-05
