# Supplementary material for: Growth of Neogene Andes linked to changes in plate convergence using high-resolution kinematic models
Source: Nat Commun. 2022 Mar 15;13:1339. doi: 10.1038/s41467-022-29055-4 (PMC8924272; doi:10.1038/s41467-022-29055-4)
Supplement: Supplementary file 7 — Dataset 4 [file 41467_2022_29055_MOESM7_ESM.txt]

   0.0000000e+00   7.8100000e-01  -1.0603834e+02   5.2433658e+01   8.1615459e-01   2.3935597e-07   1.3465513e-07   2.0194906e-07   7.2073558e-07   2.5955399e-07   4.6013496e-07
   7.8100000e-01   1.7780000e+00  -1.0572416e+02   5.1593596e+01   8.3633215e-01   2.9121032e-07   9.2238143e-08   2.1674537e-07   7.8859010e-07   2.3212927e-07   5.2192479e-07
   1.7780000e+00   2.5810000e+00  -1.0503265e+02   5.0953419e+01   8.5705004e-01   4.8922795e-07  -5.4227236e-08   2.6407925e-07   1.0663317e-06   1.4781431e-07   8.6267063e-07
   2.5810000e+00   3.5960000e+00  -1.0348085e+02   5.0126852e+01   8.6851126e-01   4.6034377e-07  -4.4309920e-08   1.9783969e-07   1.1180655e-06   1.5727181e-07   7.4850213e-07
   3.5960000e+00   4.1870000e+00  -1.0287007e+02   4.9178979e+01   8.5660741e-01   1.5067017e-06  -7.4154225e-07   3.5466542e-07   2.5590581e-06  -3.2471806e-07   2.1187589e-06
   4.1870000e+00   5.2350000e+00  -1.0106423e+02   4.8037489e+01   8.5002577e-01   6.1837185e-07  -2.2599751e-07   1.7984942e-07   1.5299293e-06   6.6225666e-08   8.9514908e-07
   5.2350000e+00   6.0330000e+00  -9.9790815e+01   4.7248281e+01   8.5637406e-01   1.2035564e-06  -9.0309886e-07   2.7884724e-07   2.9603021e-06  -2.9151624e-07   1.5070465e-06
   6.0330000e+00   6.7330000e+00  -9.8329757e+01   4.7064414e+01   8.7968884e-01   2.3433708e-06  -2.5773655e-06   5.8365670e-07   6.5135082e-06  -1.1331186e-06   2.4668644e-06
   6.7330000e+00   7.5280000e+00  -9.0688078e+01   6.9345249e+01   1.0835921e+00   4.0887430e-06   2.4338306e-06   2.5089984e-06   1.4421748e-05   4.3656517e-06   4.3672490e-06
   7.5280000e+00   8.1080000e+00  -9.2538939e+01   6.8745091e+01   1.0935410e+00   4.8256267e-06   3.0724917e-06   2.2479449e-06   1.2678394e-05   4.2899512e-06   4.8471234e-06
   8.1080000e+00   9.1050000e+00  -9.5427969e+01   6.6660814e+01   1.1176772e+00   2.9719532e-06   5.6594331e-07   1.5181773e-06   9.8531211e-06   2.1485859e-06   2.9945734e-06
   9.1050000e+00   9.7860000e+00  -9.7991236e+01   6.2888517e+01   1.2253109e+00   7.2828041e-06  -2.0499401e-06   2.9546208e-06   2.0458905e-05   1.6868995e-06   6.2823538e-06
   9.7860000e+00   1.1056000e+01  -9.7393990e+01   6.1910630e+01   1.2409194e+00   4.4548716e-06   8.6850191e-07   2.4906731e-06   1.4647350e-05   3.4494260e-06   4.1971254e-06
   1.1056000e+01   1.2474000e+01  -9.6552152e+01   7.0379092e+01   9.3407566e-01   4.0626817e-06   7.0999139e-07   1.9255758e-06   1.1023634e-05   2.4260393e-06   3.8245034e-06
   1.2474000e+01   1.3739000e+01  -1.2280214e+02   7.1582564e+01   1.1677677e+00   3.2825135e-06  -8.1963801e-07   8.8486565e-07   5.8925936e-06   2.7722427e-07   2.9235033e-06
   1.3739000e+01   1.4609000e+01  -1.4178282e+02   7.0998806e+01   1.4093826e+00   6.7749112e-06   2.4340013e-06   1.8906997e-06   1.2929667e-05   3.4808568e-06   5.8843801e-06
   1.4609000e+01   1.5974000e+01  -9.9412253e+01   5.8486134e+01   1.3416385e+00   3.5646448e-06  -2.1031845e-06   6.0283762e-07   4.1602702e-06  -8.8051653e-07   2.8526227e-06
   1.5974000e+01   1.7235000e+01  -8.7836491e+01   4.9106617e+01   1.4377607e+00   5.4998893e-06  -3.3667234e-06   9.9193886e-07   5.3394113e-06  -1.7278213e-06   3.8446149e-06
   1.7235000e+01   1.8056000e+01  -8.5537726e+01   4.8903482e+01   1.4587947e+00   1.6188829e-05  -1.0457913e-05   3.0802495e-06   1.3032988e-05  -6.2474902e-06   9.2287207e-06
   1.8056000e+01   1.8748000e+01  -8.2487711e+01   4.7788609e+01   1.4198460e+00   2.7250824e-05  -1.7939567e-05   5.5107241e-06   2.0978366e-05  -1.1037343e-05   1.4597090e-05
   1.8748000e+01   1.9722000e+01  -7.8200991e+01   4.5967789e+01   1.3635385e+00   1.4793796e-05  -9.0528209e-06   2.7834069e-06   1.1042121e-05  -5.6220391e-06   8.2800703e-06
   1.9722000e+01   2.0709000e+01  -8.1615169e+01   4.8346736e+01   1.4756256e+00   1.1332397e-05  -8.2065775e-06   3.2073211e-06   9.1026017e-06  -3.8679559e-06   5.8841807e-06
   2.0709000e+01   2.1767000e+01  -8.0250455e+01   4.9107202e+01   1.4757154e+00   6.0901134e-06  -3.3189461e-06   8.2217904e-07   4.4098606e-06  -1.5628372e-06   4.1168338e-06
   2.1767000e+01   2.3962000e+01  -8.0890820e+01   5.1612162e+01   1.4856511e+00   2.5715094e-06  -1.2143490e-06   6.6721947e-07   2.3960677e-06  -4.0043107e-07   2.0244691e-06
   2.3962000e+01   2.4474000e+01   1.2890708e+02   7.0482738e+01   1.3123129e+00   1.3235939e-05  -4.9332305e-06   1.0454070e-06   9.1877458e-06  -1.9690076e-06   9.6641903e-06
   2.4474000e+01   2.5099000e+01   1.2956805e+02   6.9287199e+01   1.3208052e+00   2.0635993e-05  -1.1957534e-05   6.8445290e-06   1.4749502e-05  -5.1871458e-06   1.0655884e-05
   2.5099000e+01   2.5987000e+01   1.2979193e+02   6.9156241e+01   1.3158049e+00   2.9588941e-05  -1.9542449e-05   1.3214875e-05   2.0592388e-05  -9.0980825e-06   1.2271895e-05
   2.5987000e+01   2.6420000e+01   1.3023497e+02   6.7908668e+01   1.3102070e+00   1.4430119e-04  -1.0571018e-04   6.7483007e-05   8.7461601e-05  -5.2651200e-05   5.1305152e-05
   2.6420000e+01   2.7439000e+01   1.2233731e+02   6.8207958e+01   1.4114451e+00   3.4775504e-05  -2.1449942e-05   1.6248825e-05   2.3558418e-05  -1.0433718e-05   2.0491358e-05
   2.7439000e+01   2.7859000e+01   1.2482335e+02   6.5815727e+01   1.3784107e+00   2.2183727e-04  -1.5290470e-04   1.0846614e-04   1.2011930e-04  -8.0364585e-05   8.4771329e-05
