# Supplementary material for: Growth of Neogene Andes linked to changes in plate convergence using high-resolution kinematic models
Source: Nat Commun. 2022 Mar 15;13:1339. doi: 10.1038/s41467-022-29055-4 (PMC8924272; doi:10.1038/s41467-022-29055-4)
Supplement: Supplementary file 8 — Dataset 5 [file 41467_2022_29055_MOESM8_ESM.txt]

  0.78100000000000003       -80.535101332420467        64.513200710282419       0.67458574090169765        2.0975773688223018E-009  -5.8351002939905349E-009  -2.3444530930770445E-009   1.7373322254873851E-008   1.7161966357655044E-008   1.1980509470194719E-007
   1.8614999999999999       -80.523596267933797        65.154591667311365        1.6099184115146070        9.4177212945113101E-009  -2.5362340942789885E-008   8.5595644410462361E-010   7.0099796847160042E-008   1.0493586153071360E-008   1.4199169642618847E-007
   2.5810000000000000       -80.518811869295504        65.570661043363444        2.2331865133070683        1.7391701428774416E-008  -4.6578697395990698E-008   4.2831290483283747E-009   1.2718863192844822E-007   3.4910286451523664E-009   1.6679627588055173E-007
   3.5960000000000001       -80.516407464354501        66.132807430871978        3.1139038316816938        3.6145604675927512E-008  -9.5969940028238860E-008   1.2328053745917024E-008   2.5849205289231021E-007  -1.3311694002796443E-008   2.1761947454337630E-007
   4.2435000000000000       -80.516363291790171        66.490511457524363        3.6775936603263775        5.6000813406587464E-008  -1.4759849883100775E-007   2.0621927333259042E-008   3.9385090203236114E-007  -2.9825489659872413E-008   2.7491051432875898E-007
   5.1159999999999997       -80.518537200620528        66.965739465979283        4.4313028004670096        9.8788589849426150E-008  -2.5704937091450482E-007   3.9491530829716771E-008   6.7562397289373206E-007  -7.1102879850497626E-008   3.5512792119275188E-007
   6.0330000000000004       -80.522059142303306        67.455953025841865        5.2141074403991929        1.7361376718141067E-007  -4.4433942261778045E-007   7.8280368547004409E-008   1.1460644864715308E-006  -1.7092949246657412E-007   3.4602629346208134E-007
   6.7329999999999997       -80.521647843008154        67.823729298767631        5.8092096343537394        2.6099911229063916E-007  -6.5942669222378223E-007   1.2303684853259552E-007   1.6780539544601035E-006  -2.8058003154183188E-007   3.7656188684357482E-007
   7.9015000000000004       -80.376716934274995        68.459739562698218        6.7990067786863388        4.8084745276482924E-007  -1.1833055965380509E-006   2.3483639717602275E-007   2.9339051447709461E-006  -5.4049086348837236E-007   5.0948029773038672E-007
   8.9380000000000006       -79.552237460571320        69.101118634919473        7.6773531003941748        6.8151407416368316E-007  -1.5958786564414944E-006   3.3217919929790393E-007   3.7689116044694737E-006  -7.2747289114609290E-007   6.5982966572165084E-007
   9.7859999999999996       -78.617975533990901        69.651612286349120        8.4057181760975510        8.2158458825932379E-007  -1.8228336751617880E-006   3.9721728587136074E-007   4.0822737986441888E-006  -8.2188942029095229E-007   7.3881783127703665E-007
   11.055999999999999       -77.162486724488488        70.464665122480042        9.5038161033974209        9.9535578312951434E-007  -2.0091632881029319E-006   4.8247683341454456E-007   4.0982650121698444E-006  -9.0813758291553133E-007   7.8946388262641313E-007
   12.372999999999999       -75.638051938446949        71.305888983691830        10.648163134447627        1.1921030290005515E-006  -2.1728459910081618E-006   5.8263456930931163E-007   4.0094202496134545E-006  -9.9117503168768137E-007   8.3219023233185479E-007
   13.106999999999999       -74.789518407321268        71.773588487079962        11.286708177836083        1.3745481253917006E-006  -2.3741408198901111E-006   6.7403937560368613E-007   4.1560705677387368E-006  -1.0864107715864067E-006   9.0369018759828182E-007
   14.385999999999999       -73.445830354501282        72.497264165575416        12.399558359099155        1.8008207130800072E-006  -2.8503240305146756E-006   8.8456504908835859E-007   4.5808735039156661E-006  -1.2987641466851615E-006   1.1260429844833265E-006
   15.096000000000000       -72.873910698947370        72.792914091291863        13.017109142532460        2.1080771217308172E-006  -3.1966523771107819E-006   1.0351131719124996E-006   4.9226461605264037E-006  -1.4478418547969931E-006   1.3105609472500921E-006
   16.120999999999999       -72.263332747322409        73.098636323658795        13.901820743477337        2.4566243360930509E-006  -3.5351236889566435E-006   1.2008007075753178E-006   5.1665875842743994E-006  -1.5741057040716330E-006   1.5588112192469770E-006
   16.632000000000001       -71.990460007911182        73.234667401119083        14.316598208821226        2.5526731453527770E-006  -3.5883260619418053E-006   1.2563380853376870E-006   5.1214881172580325E-006  -1.6204760219486455E-006   1.5195532388246249E-006
   17.384000000000000       -71.594200657722084        73.433356470415333        14.901507682904157        2.7169095985654344E-006  -3.6938878343553253E-006   1.3597534695015500E-006   5.0949141748330248E-006  -1.7277218705893919E-006   1.4078422591510439E-006
   18.056000000000001       -71.245887121949636        73.609852651201351        15.421149607436664        2.9001104686914739E-006  -3.8329504620731943E-006   1.4711757897389000E-006   5.1355462913903311E-006  -1.8434674748499785E-006   1.3376289251013070E-006
   18.748000000000001       -70.897041102915111        73.788598021816938        15.956363387234116        3.0869257827088266E-006  -3.9726628138437513E-006   1.5805849205504421E-006   5.1808287811079685E-006  -1.9459233879299927E-006   1.3134299213250260E-006
   19.722000000000001       -70.424439523543853        74.035698062359813        16.709837826830903        3.3322362152036990E-006  -4.1510348296615647E-006   1.7174558863657017E-006   5.2410057892980032E-006  -2.0564645071197842E-006   1.3458589215475457E-006
   20.574000000000002       -70.026871136499011        74.248309323026362        17.369046118288153        3.6449901197088129E-006  -4.4286305153260061E-006   1.8811969690967356E-006   5.4584862454325538E-006  -2.1930095935920595E-006   1.4742300174329030E-006
   22.268000000000001       -69.552034748082221        74.504718942286871        18.643572099032831        4.1697104286227524E-006  -4.8928509529267643E-006   2.1459505924286569E-006   5.8369236452421245E-006  -2.3940639943536698E-006   1.7612729427857085E-006
   23.263999999999999       -69.530775235111903        74.509228150432762        19.330057787833358        4.2439615865734012E-006  -4.9328991786347411E-006   2.1937669008745351E-006   5.8197789515635718E-006  -2.4351629204120957E-006   1.7378849285343040E-006
   24.109000000000002       -69.530357821656040        74.498640087237106        19.909861698789172        4.8637920628539144E-006  -5.5846053073473595E-006   2.5282817657686593E-006   6.4960871772975609E-006  -2.7893045895256328E-006   1.9080044175700850E-006
   25.099000000000000       -69.530036259239296        74.482513178336433        20.589058276105476        6.4805164083730226E-006  -7.2961924172528872E-006   3.3957139351606701E-006   8.3093292972111620E-006  -3.7070270583011197E-006   2.3752275285725223E-006
   25.986999999999998       -69.523551598480893        74.467649210513301        21.200030454499046        8.8856470157176301E-006  -9.8022233573855845E-006   4.6869119307651264E-006   1.0935859048374281E-005  -5.0483802404930690E-006   3.0832962854194636E-006
   26.420000000000002       -69.513685905151590        74.460509764304561        21.504211626369944        1.0375331960267226E-005  -1.1322468304378248E-005   5.4962219529423682E-006   1.2497978979725625E-005  -5.8774512398125171E-006   3.5056195919285005E-006
   27.439000000000000       -69.375022503305303        74.442572697526572        22.263595826681591        1.3621635174374910E-005  -1.4345175484401801E-005   7.2963354690402245E-006   1.5296999048632664E-005  -7.5456280925352148E-006   4.5760947773712928E-006
   27.859000000000002       -69.237426980384427        74.434612033223587        22.600960852269612        1.4607147153685270E-005  -1.5077201472051839E-005   7.8491137285183145E-006   1.5752647820061254E-005  -7.9995854416691616E-006   4.6896616157224441E-006
   28.277999999999999       -69.070839175112354        74.427077664139276        22.935611999753974        1.5834854484864194E-005  -1.6031299603019707E-005   8.5215918083852007E-006   1.6424670381105903E-005  -8.5377689212907272E-006   4.9858433883749002E-006
   29.183000000000000       -68.670247910742859        74.413132439507962        23.637537915227487        2.0528965223076457E-005  -2.0120227504917036E-005   1.1098626986444262E-005   1.9962703547661884E-005  -1.0771822191440799E-005   6.4619657286294195E-006
   29.969999999999999       -68.162663710343452        74.409282866998225        24.241295862710416        2.5282480277839068E-005  -2.3985285253748599E-005   1.3709417210515400E-005   2.3045662255911599E-005  -1.2869375472559430E-005   8.0107265717399792E-006
   30.591000000000001       -67.576384230875050        74.415474887652408        24.720229914201866        2.6193971285936332E-005  -2.3775491560337595E-005   1.4245525538627727E-005   2.1860983612350356E-005  -1.2750386649133798E-005   8.5030679059181811E-006
   31.033999999999999       -67.134333641466881        74.422111469679834        25.082571084532894        2.8018658145136424E-005  -2.4776919848413037E-005   1.5268193101456829E-005   2.2206680316814274E-005  -1.3279458249254285E-005   9.2507640202215253E-006
   33.156999999999996       -64.154493760157038        74.524059052211598        26.945783729849044        3.2919496623436684E-005  -2.5131381056683810E-005   1.8208504100099556E-005   1.9459649730856256E-005  -1.3672605176768887E-005   1.0924957979893523E-005
   33.704999999999998       -63.319686292517154        74.555758054563071        27.383587936486535        3.2158781104016346E-005  -2.3406481955475545E-005   1.7921248195664243E-005   1.7281830331419882E-005  -1.2845160288602512E-005   1.0704493080254173E-005
   34.999000000000002       -61.350441973784413        74.631184878153761        28.423285898128054        3.0411188518833181E-005  -1.9547587245433224E-005   1.7211144206724668E-005   1.2763551663738507E-005  -1.0873412745112572E-005   1.0383048904859361E-005
   35.293999999999997       -60.899874736771871        74.648943337982189        28.662390966352060        3.0094825617477868E-005  -1.8763633602508564E-005   1.7095498617956523E-005   1.1888016979278798E-005  -1.0470749388179608E-005   1.0339650763813714E-005
   36.051000000000002       -59.743902785169638        74.695042505818833        29.280134650352071        2.9536753356261197E-005  -1.6998846764987723E-005   1.6955918867223472E-005   9.9441851210349953E-006  -9.5933728632757091E-006   1.0261573974488525E-005
   36.700000000000003       -58.757462399480346        74.734436189185104        29.812485586684062        2.9393711733020771E-005  -1.5802295485699177E-005   1.7033775289647332E-005   8.6328772923607693E-006  -9.0191024352678498E-006   1.0296158492075966E-005
   36.969000000000001       -58.350001659871296        74.750741433574760        30.033157734306631        2.9442529667789894E-005  -1.5397474672023362E-005   1.7123118013419815E-005   8.1826172241327970E-006  -8.8209668336051315E-006   1.0364696150925150E-005
   37.753000000000000       -57.172670838561295        74.797785116037915        30.674706008265883        3.0005706712111352E-005  -1.4499788683605730E-005   1.7621067207338771E-005   7.1235850586506048E-006  -8.3803586596823396E-006   1.0747763351362576E-005
   38.615000000000002       -55.977803905699226        74.837599648038278        31.377241163126516        3.0097211058309332E-005  -1.3334647633762878E-005   1.7866437401195773E-005   6.0130624138070394E-006  -7.7759723219342194E-006   1.1011737682719180E-005
   40.145000000000003       -54.370410166349558        74.846375044306100        32.616230670046974        2.8285761308147452E-005  -1.0605927367093439E-005   1.7110895058114533E-005   4.0568967246049353E-006  -6.2808560279000921E-006   1.0729408073329878E-005
   41.271999999999998       -53.434031912511522        74.826150966965841        33.525046806158699        2.0528639378143767E-005  -6.9518693195392242E-006   1.2501070715322542E-005   2.4280306409807757E-006  -4.0832149066597504E-006   8.0287299391018296E-006
   42.301000000000002       -52.618724922661301        74.803956289621951        34.353762710638961        1.6208762891890863E-005  -5.1567344488357087E-006   9.8376971959164854E-006   1.7386571885393621E-006  -2.9093975758225679E-006   6.5758005151708703E-006
   43.432000000000002       -51.727185102880384        74.780292176601108        35.274594366820850        2.5833769167518114E-005  -7.6714707405356241E-006   1.5538098381435302E-005   2.5383939394790711E-006  -4.0131868345671337E-006   1.0964665589728330E-005
