# Supplementary material for: Growth of Neogene Andes linked to changes in plate convergence using high-resolution kinematic models
Source: Nat Commun. 2022 Mar 15;13:1339. doi: 10.1038/s41467-022-29055-4 (PMC8924272; doi:10.1038/s41467-022-29055-4)
Supplement: Supplementary file 9 — Dataset 6 [file 41467_2022_29055_MOESM9_ESM.txt]

 !
 ! Automatically generated namelist file from input parameters.
 !
 &redbacksettings
   
   ensemble_size =     20000000
   burn_in =        10000
 
   max_partitions =           45
 
   time_sigma =    1.5000000000000000     
   lon_sigma =    3.0000000000000000     
   lat_sigma =    1.0000000000000000     
   ang_sigma =   0.13000000000000000     
   lon_sigma_bd =    3.0000000000000000     
   lat_sigma_bd =    1.0000000000000000     
   ang_sigma_bd =   0.13000000000000000     
 
   hp_lon_min =   0.10000000149011612     
   hp_lon_max =    20.000000000000000     
   hp_lon_sigma =    1.2000000000000000     
   hp_lat_min =   0.10000000149011612     
   hp_lat_max =    10.000000000000000     
   hp_lat_sigma =   0.50000000000000000     
   hp_ang_min =   0.10000000149011612     
   hp_ang_max =    10.000000000000000     
   hp_ang_sigma =   0.10000000000000001     
 
 /
