# Supplementary material for: Growth of Neogene Andes linked to changes in plate convergence using high-resolution kinematic models
Source: Nat Commun. 2022 Mar 15;13:1339. doi: 10.1038/s41467-022-29055-4 (PMC8924272; doi:10.1038/s41467-022-29055-4)
Supplement: Supplementary file 10 — Dataset 7 [file 41467_2022_29055_MOESM10_ESM.txt]

   7.8100000e-01   8.5340603e+01  -5.4381799e+01   1.1228255e+00   7.0945894e-08   1.3723646e-07   6.9889957e-08   3.8443889e-07   1.8789051e-07   9.8768638e-08
   1.7780000e+00   8.5340603e+01  -5.4381799e+01   2.5561893e+00   3.6769583e-07   7.1126420e-07   3.6222316e-07   1.9924561e-06   9.7379222e-07   5.1189456e-07
   2.5810000e+00   8.5340603e+01  -5.4381799e+01   3.7106437e+00   7.7482068e-07   1.4987992e-06   7.6328850e-07   4.1985686e-06   2.0520068e-06   1.0786809e-06
   3.5960000e+00   8.5340603e+01  -5.4381799e+01   5.1698856e+00   1.5040579e-06   2.9094226e-06   1.4816720e-06   8.1501314e-06   3.9832921e-06   2.0939021e-06
   4.1870000e+00   8.5340603e+01  -5.4381799e+01   6.0195525e+00   2.0390652e-06   3.9443310e-06   2.0087164e-06   1.1049208e-05   5.4001859e-06   2.8387224e-06
   5.2350000e+00   8.5340603e+01  -5.4381799e+01   7.5262378e+00   3.1875615e-06   6.1659615e-06   3.1401188e-06   1.7272636e-05   8.4418214e-06   4.4376226e-06
   6.0330000e+00   8.5340603e+01  -5.4381799e+01   8.6735038e+00   4.2334248e-06   8.1890606e-06   4.1704158e-06   2.2939920e-05   1.1211648e-05   5.8936406e-06
   6.7330000e+00   8.5340603e+01  -5.4381799e+01   9.6798775e+00   5.2728137e-06   1.0199636e-05   5.1943348e-06   2.8572120e-05   1.3964327e-05   7.3406451e-06
   7.5280000e+00   8.5756988e+01  -5.6052752e+01   1.0935682e+01   2.7723912e-06   5.3500129e-06   2.7374662e-06   1.5083782e-05   7.3951037e-06   3.8934035e-06
   8.1080000e+00   8.6022677e+01  -5.7047789e+01   1.1856716e+01   2.5865701e-06   4.9559556e-06   2.5646803e-06   1.4158264e-05   6.9920322e-06   3.6962864e-06
   9.1050000e+00   8.6392556e+01  -5.8404859e+01   1.3469559e+01   4.0365320e-06   7.6912063e-06   4.0065008e-06   2.2140285e-05   1.0975691e-05   5.8141435e-06
   9.7860000e+00   8.6524322e+01  -5.9049132e+01   1.4651631e+01   2.2877071e-06   4.2842402e-06   2.2163039e-06   1.2434117e-05   6.0884251e-06   3.1874151e-06
   1.1056000e+01   8.6730343e+01  -6.0009988e+01   1.6859996e+01   3.6682851e-06   6.5216549e-06   3.2982781e-06   1.9376926e-05   9.1283755e-06   4.5960009e-06
   1.2474000e+01   8.7070772e+01  -6.1448751e+01   1.8772779e+01   1.8290587e-06   2.7551222e-06   1.4172483e-06   8.2374690e-06   3.7489448e-06   1.9070714e-06
   1.3739000e+01   8.6008252e+01  -6.2901886e+01   2.0726177e+01   2.1101042e-06   3.1952281e-06   1.6493481e-06   9.1882404e-06   4.1942878e-06   2.1472163e-06
   1.4609000e+01   8.4443715e+01  -6.3983213e+01   2.2245259e+01   3.9663140e-06   6.5723036e-06   3.3868831e-06   1.7499005e-05   8.1995754e-06   4.2256592e-06
   1.5974000e+01   8.4504692e+01  -6.4011967e+01   2.4654516e+01   5.4389169e-06   9.1109480e-06   4.6960033e-06   2.4268156e-05   1.1415091e-05   5.8949888e-06
   1.7235000e+01   8.5566087e+01  -6.3376069e+01   2.6891793e+01   4.0584871e-06   7.0171596e-06   3.6207346e-06   1.9452649e-05   9.2445789e-06   4.8241411e-06
   1.8056000e+01   8.6147793e+01  -6.3011739e+01   2.8350729e+01   3.3768032e-06   6.1106627e-06   3.1555461e-06   1.7858117e-05   8.5883632e-06   4.5369503e-06
   1.8748000e+01   8.6584589e+01  -6.2730450e+01   2.9581607e+01   2.9363101e-06   5.6284357e-06   2.9086551e-06   1.7464122e-05   8.5029419e-06   4.5484901e-06
   1.9722000e+01   8.7130443e+01  -6.2369284e+01   3.1315654e+01   2.5256795e-06   5.3894239e-06   2.7880602e-06   1.8390693e-05   9.1132096e-06   4.9612386e-06
   2.0709000e+01   8.7615238e+01  -6.2039221e+01   3.3074448e+01   2.3613045e-06   5.6754701e-06   2.9388933e-06   2.1107520e-05   1.0610194e-05   5.8568729e-06
   2.1767000e+01   8.8072284e+01  -6.1719759e+01   3.4961274e+01   2.4690761e-06   6.5773939e-06   3.4088510e-06   2.6021579e-05   1.3206263e-05   7.3562566e-06
   2.3962000e+01   8.8860175e+01  -6.1149369e+01   3.8879834e+01   3.6418489e-06   1.0435657e-05   5.4155587e-06   4.2890217e-05   2.1907553e-05   1.2273529e-05
   2.4474000e+01   8.8068493e+01  -6.1810455e+01   3.9511281e+01   2.8189112e-06   7.9912438e-06   4.1423748e-06   3.2742584e-05   1.6672403e-05   9.3184860e-06
   2.5099000e+01   8.7089786e+01  -6.2584170e+01   4.0290510e+01   2.1614572e-06   5.7573673e-06   2.9917376e-06   2.3126192e-05   1.1669238e-05   6.4900487e-06
   2.5987000e+01   8.5676269e+01  -6.3623436e+01   4.1412585e+01   1.8874798e-06   4.0123028e-06   2.1203057e-06   1.4747654e-05   7.1866908e-06   3.9351288e-06
   2.6420000e+01   8.4977379e+01  -6.4105773e+01   4.1965711e+01   2.0365184e-06   3.7741249e-06   2.0205606e-06   1.2930722e-05   6.1200404e-06   3.3089006e-06
   2.7439000e+01   8.3308234e+01  -6.5181059e+01   4.3281829e+01   3.1233341e-06   4.8124775e-06   2.6274841e-06   1.4581705e-05   6.5080445e-06   3.4266800e-06
   2.7859000e+01   8.2610494e+01  -6.5600866e+01   4.3829855e+01   3.8735941e-06   5.8981219e-06   3.2216015e-06   1.7702482e-05   7.8528981e-06   4.1216531e-06
