# Supplementary material for: Growth of Neogene Andes linked to changes in plate convergence using high-resolution kinematic models
Source: Nat Commun. 2022 Mar 15;13:1339. doi: 10.1038/s41467-022-29055-4 (PMC8924272; doi:10.1038/s41467-022-29055-4)
Supplement: Supplementary file 11 — Dataset 8 [file 41467_2022_29055_MOESM11_ESM.txt]

   7.8100000e-01  -8.0535011e+01   6.4513300e+01   6.7459170e-01   2.1706938e-09  -5.9511534e-09  -2.7331877e-09   1.7276546e-08   1.7079307e-08   1.1965279e-07
   1.7780000e+00  -8.0523958e+01   6.5133356e+01   1.5376563e+00   8.5981792e-09  -2.2358897e-08  -6.3506246e-11   5.9270661e-08   8.8196686e-09   1.2164012e-07
   2.5810000e+00  -8.0518538e+01   6.5570485e+01   2.2332120e+00   1.9053123e-08  -4.8612407e-08   2.9206642e-09   1.2571668e-07   3.2716608e-09   1.6687731e-07
   3.5960000e+00  -8.0516341e+01   6.6132511e+01   3.1138994e+00   4.0847571e-08  -1.0135555e-07   1.0610986e-08   2.5386767e-07  -1.4160117e-08   2.1813945e-07
   4.1870000e+00  -8.0516712e+01   6.6464234e+01   3.6283867e+00   5.3996699e-08  -1.3144890e-07   1.5685824e-08   3.2248112e-07  -2.6367056e-08   2.3105688e-07
   5.2350000e+00  -8.0519299e+01   6.7039331e+01   4.5328729e+00   9.1753117e-08  -2.1686669e-07   2.9927684e-08   5.1569895e-07  -5.8142856e-08   2.7565847e-07
   6.0330000e+00  -8.0522715e+01   6.7457047e+01   5.2140934e+00   2.0986844e-07  -4.8112794e-07   8.1250012e-08   1.1085168e-06  -1.7258342e-07   3.4864251e-07
   6.7330000e+00  -8.0522515e+01   6.7824682e+01   5.8091214e+00   3.2056451e-07  -7.1726531e-07   1.3255929e-07   1.6126581e-06  -2.8376396e-07   3.7984237e-07
   7.5280000e+00  -8.0419236e+01   6.8277801e+01   6.4825336e+00   3.1445139e-07  -6.7648552e-07   1.3484010e-07   1.4632034e-06  -2.8229339e-07   2.7848417e-07
   8.1080000e+00  -8.0200025e+01   6.8600798e+01   6.9739108e+00   4.2514472e-07  -9.0588102e-07   1.8241556e-07   1.9410101e-06  -3.7901923e-07   3.5802805e-07
   9.1050000e+00  -7.9359097e+01   6.9218488e+01   7.8206481e+00   6.0761664e-07  -1.2173104e-06   2.5742164e-07   2.4539381e-06  -5.0247753e-07   4.6102465e-07
   9.7860000e+00  -7.8618333e+01   6.9651925e+01   8.4057081e+00   1.0654135e-06  -2.0129617e-06   4.4896281e-07   3.8280246e-06  -8.2399453e-07   7.5179845e-07
   1.1056000e+01  -7.7162041e+01   7.0464263e+01   9.5038058e+00   1.3029399e-06  -2.2151069e-06   5.4952611e-07   3.7932941e-06  -9.0496962e-07   8.0574471e-07
   1.2474000e+01  -7.5517534e+01   7.1373516e+01   1.0736044e+01   1.1936322e-06  -1.8097699e-06   5.1106748e-07   2.7684386e-06  -7.4805860e-07   6.5241648e-07
   1.3739000e+01  -7.4106759e+01   7.2148919e+01   1.1836310e+01   1.0356635e-06  -1.4038921e-06   4.4621424e-07   1.9277361e-06  -5.8087271e-07   5.2043020e-07
   1.4609000e+01  -7.3261489e+01   7.2592886e+01   1.2593528e+01   1.3816845e-06  -1.7726285e-06   5.9600521e-07   2.3006911e-06  -7.3147245e-07   6.7975243e-07
   1.5974000e+01  -7.2347581e+01   7.3057615e+01   1.3774893e+01   2.4270742e-06  -2.8120036e-06   1.0405596e-06   3.2945667e-06  -1.1396157e-06   1.2104807e-06
   1.7235000e+01  -7.1671749e+01   7.3395685e+01   1.4785483e+01   2.4303454e-06  -2.6285814e-06   1.0754315e-06   2.8740550e-06  -1.1136215e-06   1.0049449e-06
   1.8056000e+01  -7.1246864e+01   7.3610413e+01   1.5421065e+01   3.8207853e-06  -3.9808618e-06   1.7281799e-06   4.1918450e-06  -1.7389659e-06   1.4064628e-06
   1.8748000e+01  -7.0896675e+01   7.3788339e+01   1.5956373e+01   4.0637375e-06  -4.0936637e-06   1.8602585e-06   4.1677804e-06  -1.8191326e-06   1.3853255e-06
   1.9722000e+01  -7.0425938e+01   7.4036297e+01   1.6709659e+01   4.4005824e-06  -4.2439928e-06   2.0344221e-06   4.1383888e-06  -1.9093862e-06   1.4292864e-06
   2.0709000e+01  -6.9985839e+01   7.4269570e+01   1.7470753e+01   4.1239434e-06  -3.8391842e-06   1.9080230e-06   3.6171088e-06  -1.7254683e-06   1.3412906e-06
   2.1767000e+01  -6.9686897e+01   7.4432515e+01   1.8266564e+01   3.1912780e-06  -2.8369934e-06   1.4679585e-06   2.5571672e-06  -1.2608196e-06   1.0706627e-06
   2.3962000e+01  -6.9530213e+01   7.4500481e+01   1.9809052e+01   4.6373523e-06  -3.9292493e-06   2.1532975e-06   3.3662461e-06  -1.7736658e-06   1.4547955e-06
   2.4474000e+01  -6.9530264e+01   7.4492707e+01   2.0160310e+01   3.8016444e-06  -3.1883400e-06   1.7737815e-06   2.7031571e-06  -1.4491646e-06   1.1687892e-06
   2.5099000e+01  -6.9530771e+01   7.4482949e+01   2.0588998e+01   8.7430280e-06  -7.1802926e-06   4.1183726e-06   5.9560280e-06  -3.3084502e-06   2.5829348e-06
   2.5987000e+01  -6.9524481e+01   7.4468106e+01   2.1199886e+01   1.1999667e-05  -9.5647478e-06   5.7182656e-06   7.7022786e-06  -4.4778915e-06   3.3870785e-06
   2.6420000e+01  -6.9513875e+01   7.4460709e+01   2.1504179e+01   1.3968824e-05  -1.0960148e-05   6.7090832e-06   8.6915430e-06  -5.1827445e-06   3.8680930e-06
   2.7439000e+01  -6.9374897e+01   7.4442420e+01   2.2263530e+01   1.8340245e-05  -1.3720298e-05   8.9353946e-06   1.0389548e-05  -6.5873944e-06   5.0827809e-06
   2.7859000e+01  -6.9238695e+01   7.4434978e+01   2.2600687e+01   1.9565357e-05  -1.4259408e-05   9.6113173e-06   1.0521311e-05  -6.9265438e-06   5.2410312e-06
