# Supplementary material for: Growth of Neogene Andes linked to changes in plate convergence using high-resolution kinematic models
Source: Nat Commun. 2022 Mar 15;13:1339. doi: 10.1038/s41467-022-29055-4 (PMC8924272; doi:10.1038/s41467-022-29055-4)
Supplement: Supplementary file 12 — Dataset 9 [file 41467_2022_29055_MOESM12_ESM.txt]

   7.8100000e-01  -3.3278903e+01  -5.0530054e+00   1.1102128e-01   4.3592371e-08  -2.3271231e-08   2.5942032e-08   1.7822778e-08  -2.2204735e-08   2.8571845e-08
   1.7780000e+00  -3.1302652e+01  -8.0891660e+00   2.5698284e-01   6.4392254e-08  -2.4431242e-08   2.3575484e-08   2.2549619e-08  -2.8879013e-08   3.8579087e-08
   2.5810000e+00  -2.9851262e+01  -1.0365033e+01   3.7602392e-01   8.6495235e-08  -2.6592056e-08   2.3337824e-08   2.8510080e-08  -3.6813151e-08   4.9498385e-08
   3.5960000e+00  -2.8799975e+01  -1.1979643e+01   5.2300528e-01   1.3804116e-07  -3.0141497e-08   2.0435144e-08   4.3782273e-08  -5.7595058e-08   7.9008482e-08
   4.1870000e+00  -2.8847188e+01  -1.1702397e+01   6.1024444e-01   1.6600253e-07  -3.4840662e-08   2.2880355e-08   5.3131567e-08  -6.9829927e-08   9.5721168e-08
   5.2350000e+00  -2.9587455e+01  -9.9835935e+00   7.5500323e-01   1.4822681e-07  -3.1847254e-08   2.0957274e-08   4.8672559e-08  -6.4188250e-08   8.8283663e-08
   6.0330000e+00  -3.0149929e+01  -8.6214668e+00   8.6297426e-01   1.5887474e-07  -3.4217811e-08   2.2324592e-08   5.3849218e-08  -7.1241852e-08   9.8211632e-08
   6.7330000e+00  -3.0487942e+01  -7.6214882e+00   9.5803162e-01   2.1427472e-07  -4.7084212e-08   3.1020353e-08   7.2892622e-08  -9.6454021e-08   1.3297642e-07
   7.5280000e+00  -3.0551829e+01  -7.0005770e+00   1.0719228e+00   2.5799338e-07  -6.0289632e-08   4.2795494e-08   8.9756260e-08  -1.1806711e-07   1.6151686e-07
   8.1080000e+00  -3.0480555e+01  -6.7295175e+00   1.1579923e+00   2.6806305e-07  -6.1389069e-08   4.3017237e-08   9.3203966e-08  -1.2249803e-07   1.6726826e-07
   9.1050000e+00  -3.0278990e+01  -6.4104978e+00   1.3060292e+00   2.6188144e-07  -4.9992643e-08   2.8257705e-08   9.0725277e-08  -1.2022603e-07   1.6562582e-07
   9.7860000e+00  -3.0120452e+01  -6.2297682e+00   1.4089845e+00   2.7618915e-07  -5.0343374e-08   2.6883284e-08   9.5442991e-08  -1.2636399e-07   1.7388460e-07
   1.1056000e+01  -2.9790720e+01  -5.9685740e+00   1.6050152e+00   3.3813844e-07  -6.6457769e-08   4.0234286e-08   1.1569412e-07  -1.5155910e-07   2.0618929e-07
   1.2474000e+01  -2.9348878e+01  -5.8019082e+00   1.8359828e+00   4.1819691e-07  -9.0888415e-08   6.2576330e-08   1.4227719e-07  -1.8397516e-07   2.4630396e-07
   1.3739000e+01  -2.8940642e+01  -5.6898358e+00   2.0579639e+00   4.4435126e-07  -5.5907927e-08   1.0817106e-08   1.5182305e-07  -2.0126844e-07   2.7645455e-07
   1.4609000e+01  -2.8679490e+01  -5.6007799e+00   2.2149945e+00   5.3758382e-07  -3.7806027e-08  -2.7056038e-08   1.8473244e-07  -2.4818751e-07   3.4518288e-07
   1.5974000e+01  -2.8319998e+01  -5.3804113e+00   2.4659739e+00   8.7240144e-07  -5.3158369e-08  -5.2124967e-08   2.9745815e-07  -3.9772870e-07   5.5001838e-07
   1.7235000e+01  -2.8229604e+01  -4.8698022e+00   2.6980529e+00   1.4235760e-06  -1.3804900e-07  -1.1687940e-08   4.7450157e-07  -6.2375560e-07   8.4754532e-07
   1.8056000e+01  -2.8440132e+01  -4.1904284e+00   2.8329502e+00   1.8452678e-06  -1.5206881e-07  -4.8151129e-08   6.2975880e-07  -8.2925248e-07   1.1271366e-06
   1.8748000e+01  -2.9119926e+01  -2.9692827e+00   2.9310672e+00   1.9892749e-06  -1.2241843e-07  -1.1086274e-07   7.0202468e-07  -9.3265144e-07   1.2782694e-06
   1.9722000e+01  -3.0999632e+01  -5.0438930e-02   3.0390074e+00   2.0363223e-06  -2.0625776e-08  -3.0203908e-07   7.0487679e-07  -9.7965796e-07   1.4174341e-06
   2.0709000e+01  -3.1399465e+01   5.6744031e-01   3.1845369e+00   8.4836674e-07  -4.3224816e-08  -7.7024987e-08   3.0180659e-07  -4.1351335e-07   5.8944837e-07
   2.1767000e+01  -3.1789400e+01   1.1698764e+00   3.3410650e+00   1.3067816e-06  -1.6502646e-07   2.0015290e-08   4.8427570e-07  -6.4707180e-07   8.9785874e-07
   2.3962000e+01  -3.1872819e+01   1.2343910e+00   3.7324649e+00   6.8504933e-07  -6.9387040e-08  -1.4184477e-08   2.5232068e-07  -3.3887519e-07   4.7293294e-07
   2.4474000e+01  -3.1880982e+01   1.2304538e+00   3.8199059e+00   1.3595004e-06  -1.3844117e-07  -2.7531791e-08   4.9941297e-07  -6.7037720e-07   9.3523579e-07
   2.5099000e+01  -3.1889371e+01   1.2175653e+00   3.9430461e+00   7.3839150e-07  -8.1633157e-08  -6.5150768e-09   2.7047889e-07  -3.6190076e-07   5.0349727e-07
   2.5987000e+01  -3.1900425e+01   1.2005802e+00   4.1180035e+00   1.5737630e-06  -1.9596505e-07   1.4560584e-08   5.7543617e-07  -7.6590654e-07   1.0607892e-06
   2.6420000e+01  -3.1903122e+01   1.1907080e+00   4.2107619e+00   9.3045639e-07  -1.1459217e-07   6.4311999e-09   3.3958889e-07  -4.5211999e-07   6.2654643e-07
   2.7439000e+01  -3.1909022e+01   1.1691091e+00   4.4290545e+00   1.7514644e-06  -2.0473467e-07  -6.9793413e-09   6.3646266e-07  -8.4851723e-07   1.1789031e-06
   2.7859000e+01  -3.1915090e+01   1.1595886e+00   4.5240965e+00   9.1387644e-07  -1.0478537e-07  -7.3142836e-09   3.2974113e-07  -4.3973933e-07   6.1162649e-07
