# Supplementary material for: Growth of Neogene Andes linked to changes in plate convergence using high-resolution kinematic models
Source: Nat Commun. 2022 Mar 15;13:1339. doi: 10.1038/s41467-022-29055-4 (PMC8924272; doi:10.1038/s41467-022-29055-4)
Supplement: Supplementary file 13 — Dataset 10 [file 41467_2022_29055_MOESM13_ESM.txt]

   7.8100000e-01  -1.8910881e+01   2.1419069e-01   1.2690555e-10   4.9874510e-18   2.4547180e-21  -3.4408849e-21   4.9882211e-18  -3.6215031e-21   4.9928473e-18
   1.7780000e+00  -1.8910881e+01   2.1419069e-01   2.8890918e-10   2.5848782e-17   1.2722224e-20  -1.7833295e-20   2.5852774e-17  -1.8769396e-20   2.5876750e-17
   2.5810000e+00  -1.8910881e+01   2.1419069e-01   4.1938954e-10   5.4469399e-17   2.6808687e-20  -3.7578902e-20   5.4477810e-17  -3.9551486e-20   5.4528333e-17
   3.5960000e+00  -1.8910881e+01   2.1419069e-01   5.8431801e-10   1.0573431e-16   5.2040194e-20  -7.2947002e-20   1.0575064e-16  -7.6776120e-20   1.0584871e-16
   4.1870000e+00  -1.8910881e+01   2.1419069e-01   6.8035025e-10   1.4334498e-16   7.0551371e-20  -9.8894924e-20   1.4336712e-16  -1.0408609e-19   1.4350008e-16
   5.2350000e+00  -1.8910881e+01   2.1419069e-01   8.5064092e-10   2.2408353e-16   1.1028918e-19  -1.5459714e-19   2.2411814e-16  -1.6271222e-19   2.2432599e-16
   6.0330000e+00  -1.8910881e+01   2.1419069e-01   9.8030882e-10   2.9760706e-16   1.4647590e-19  -2.0532164e-19   2.9765301e-16  -2.1609934e-19   2.9792906e-16
   6.7330000e+00  -1.8910881e+01   2.1419069e-01   1.0940526e-09   3.7067543e-16   1.8243862e-19  -2.5573214e-19   3.7073267e-16  -2.6915597e-19   3.7107649e-16
   7.5280000e+00  -1.8910881e+01   2.1419069e-01   1.2232330e-09   4.6337841e-16   2.2806506e-19  -3.1968871e-19   4.6344996e-16  -3.3646974e-19   4.6387977e-16
   8.1080000e+00  -1.8910881e+01   2.1419069e-01   1.3174779e-09   5.3753166e-16   2.6456173e-19  -3.7084767e-19   5.3761467e-16  -3.9031413e-19   5.3811326e-16
   9.1050000e+00  -1.8910881e+01   2.1419069e-01   1.4794815e-09   6.7785448e-16   3.3362565e-19  -4.6765758e-19   6.7795916e-16  -4.9220576e-19   6.7858790e-16
   9.7860000e+00  -1.8910881e+01   2.1419069e-01   1.5901379e-09   7.8304549e-16   3.8539845e-19  -5.4022976e-19   7.8316641e-16  -5.6858738e-19   7.8389273e-16
   1.1056000e+01  -1.8910881e+01   2.1419069e-01   1.7965016e-09   9.9947660e-16   4.9192127e-19  -6.8954742e-19   9.9963094e-16  -7.2574299e-19   1.0005580e-15
   1.2474000e+01   7.0427865e+01  -6.7055479e+01   5.2522097e-02   1.0281094e-07   3.1642232e-08   1.4428667e-08   3.4804990e-07   9.7712681e-08   1.1986683e-06
   1.3739000e+01   7.0427867e+01  -6.7055479e+01   9.9377142e-02   3.6806809e-07   1.1328065e-07   5.1655288e-08   1.2460355e-06   3.4981609e-07   4.2912905e-06
   1.4609000e+01   7.0427868e+01  -6.7055479e+01   1.3160156e-01   6.4547172e-07   1.9865739e-07   9.0586560e-08   2.1851410e-06   6.1346366e-07   7.5255282e-06
   1.5974000e+01   7.0427868e+01  -6.7055479e+01   1.8216056e-01   1.2366985e-06   3.8061974e-07   1.7356027e-07   4.1866447e-06   1.1753723e-06   1.4418618e-05
   1.7235000e+01   7.0427868e+01  -6.7055479e+01   2.2886745e-01   1.9521949e-06   6.0082863e-07   2.7397417e-07   6.6088432e-06   1.8553883e-06   2.2760562e-05
   1.8056000e+01   7.0427869e+01  -6.7055479e+01   2.5927693e-01   2.5054334e-06   7.7109928e-07   3.5161654e-07   8.4817435e-06   2.3811924e-06   2.9210747e-05
   1.8748000e+01   7.0427869e+01  -6.7055479e+01   2.8490830e-01   3.0252783e-06   9.3109235e-07   4.2457240e-07   1.0241595e-05   2.8752589e-06   3.5271598e-05
   1.9722000e+01   7.0427869e+01  -6.7055479e+01   3.2098483e-01   3.8399374e-06   1.1818206e-06   5.3890295e-07   1.2999493e-05   3.6495203e-06   4.4769676e-05
   2.0709000e+01   7.0427869e+01  -6.7055479e+01   3.5754288e-01   4.7644347e-06   1.4663539e-06   6.6864837e-07   1.6129231e-05   4.5281731e-06   5.5548355e-05
   2.1767000e+01   7.0427869e+01  -6.7055479e+01   3.9673074e-01   5.8660641e-06   1.8054032e-06   8.2325279e-07   1.9858621e-05   5.5751743e-06   6.8392208e-05
   2.3962000e+01   7.0427869e+01  -6.7055479e+01   4.7803257e-01   8.5166752e-06   2.6211839e-06   1.1952437e-06   2.8831841e-05   8.0943453e-06   9.9295579e-05
   2.4474000e+01   7.0427869e+01  -6.7055479e+01   4.9699683e-01   9.2058170e-06   2.8332816e-06   1.2919590e-06   3.1164821e-05   8.7493135e-06   1.0733026e-04
   2.5099000e+01   7.0427869e+01  -6.7055479e+01   5.2014655e-01   1.0083390e-05   3.1033728e-06   1.4151189e-06   3.4135703e-05   9.5833687e-06   1.1756184e-04
   2.5987000e+01   7.0427869e+01  -6.7055479e+01   5.5303768e-01   1.1398942e-05   3.5082614e-06   1.5997456e-06   3.8589295e-05   1.0833685e-05   1.3289982e-04
   2.6420000e+01   7.0427869e+01  -6.7055479e+01   5.6907581e-01   1.2069669e-05   3.7146915e-06   1.6938765e-06   4.0859933e-05   1.1471151e-05   1.4071979e-04
   2.7439000e+01   7.8642132e+01  -7.7069272e+01   7.1905203e-01   7.4472787e-06   2.2239474e-06   1.0414726e-06   2.5158866e-05   6.8537958e-06   8.6511504e-05
   2.7859000e+01   8.4100378e+01  -7.9933505e+01   7.8577140e-01   5.9525847e-06   1.6981585e-06   8.2941468e-07   2.0053039e-05   5.2169615e-06   6.8777233e-05
